# Supplementary material for: Benchmarking of bioinformatics tools for NGS-based microRNA profiling with RT-qPCR method
Source: Funct Integr Genomics. 2023 Nov 30;23(4):347. doi: 10.1007/s10142-023-01276-w (PMC10687144; doi:10.1007/s10142-023-01276-w)
Supplement: Supplementary file 7 — Results of qPCR validation including biological and technical replicates. (XLSX 28 kb) [file 10142_2023_1276_MOESM7_ESM.xlsx]

## Sheet: 1
Benchmarking of bioinformatics tools for NGS-based microRNA profiling with RT-qPCR method
Klaudia Pawlina-Tyszko1, Tomasz Szmatoła1,2
1Department of Animal Molecular Biology, National Research Institute of Animal Production, Krakowska 1 st., 32-083 Balice, Poland
2Center for Experimental and Innovative Medicine, University of Agriculture in Krakow, Redzina 1c, 30-248, Krakow, Poland
Corresponding author: Klaudia Pawlina-Tyszko, e-mail: klaudia.pawlina@iz.edu.pl
Journal: Functional & Integrative Genomics
Sample Name	miRCURY PCR assay name	CT
NTC	5s (EC)	Undetermined		EC - endogenous control
Sample 01	5s (EC)	21.6697		NC - negative control
Sample 01	5s (EC)	21.501		PC - positive control
Sample 02	5s (EC)	22.419		NTC - non-template control
Sample 02	5s (EC)	22.3547
Sample 03	5s (EC)	20.4068
Sample 03	5s (EC)	20.4593
Sample 04	5s (EC)	20.9452
Sample 04	5s (EC)	20.9283
Sample 05	5s (EC)	20.5904
Sample 05	5s (EC)	20.5962
Sample 06	5s (EC)	21.3381
Sample 06	5s (EC)	21.4067
Sample 07	5s (EC)	20.4137
Sample 07	5s (EC)	20.4074
Sample 08	5s (EC)	21.7133
Sample 08	5s (EC)	21.7981
Sample 09	5s (EC)	20.8367
Sample 09	5s (EC)	20.6465
Sample 10	5s (EC)	19.6782
Sample 10	5s (EC)	19.9282
Sample 11	5s (EC)	18.9352
Sample 11	5s (EC)	18.8472
Sample 12	5s (EC)	19.3727
Sample 12	5s (EC)	19.3177
Sample 13	5s (EC)	20.9757
Sample 13	5s (EC)	21.0141
Sample 14	5s (EC)	22.0084
Sample 14	5s (EC)	22.0329
Sample 15	5s (EC)	19.7877
Sample 15	5s (EC)	19.8197
Sample 16	5s (EC)	19.1902
Sample 16	5s (EC)	19.213
Sample 17	5s (EC)	20.6245
Sample 17	5s (EC)	20.5185
Sample 18	5s (EC)	18.897
Sample 18	5s (EC)	18.6016
Sample 19	5s (EC)	19.7202
Sample 19	5s (EC)	19.9504
Sample 20	5s (EC)	16.2234
Sample 20	5s (EC)	16.5432
NTC	bta-miR-211	Undetermined
Sample 11	bta-miR-211	31.255
Sample 11	bta-miR-211	30.779
Sample 12	bta-miR-211	31.357
Sample 12	bta-miR-211	31.579
Sample 13	bta-miR-211	31.81
Sample 13	bta-miR-211	31.336
Sample 14	bta-miR-211	31.164
Sample 14	bta-miR-211	31.781
Sample 15	bta-miR-211	30.691
Sample 15	bta-miR-211	30.937
Sample 16	bta-miR-211	30.387
Sample 16	bta-miR-211	30.929
Sample 17	bta-miR-211	31.496
Sample 17	bta-miR-211	30.65
Sample 18	bta-miR-211	31.341
Sample 18	bta-miR-211	31.498
Sample 19	bta-miR-211	32.757
Sample 19	bta-miR-211	32.547
Sample 20	bta-miR-211	31.562
Sample 20	bta-miR-211	31.448
NTC	bta-miR-3432a	Undetermined
Sample 01	bta-miR-3432a	30.2414
Sample 01	bta-miR-3432a	30.2535
Sample 02	bta-miR-3432a	35.9325
Sample 02	bta-miR-3432a	35.1888
Sample 03	bta-miR-3432a	33.912
Sample 03	bta-miR-3432a	34.3395
Sample 04	bta-miR-3432a	34.3439
Sample 04	bta-miR-3432a	34.7587
Sample 05	bta-miR-3432a	32.4027
Sample 05	bta-miR-3432a	32.2523
Sample 06	bta-miR-3432a	35.8472
Sample 06	bta-miR-3432a	34.3955
Sample 07	bta-miR-3432a	33.9234
Sample 07	bta-miR-3432a	34.2374
Sample 08	bta-miR-3432a	33.8607
Sample 08	bta-miR-3432a	33.9166
Sample 09	bta-miR-3432a	34.2818
Sample 09	bta-miR-3432a	34.2935
Sample 10	bta-miR-3432a	32.921
Sample 10	bta-miR-3432a	32.7685
NTC	cel-miR-39-3p (NC)	Undetermined
Sample 01	cel-miR-39-3p (NC)	Undetermined
Sample 01	cel-miR-39-3p (NC)	Undetermined
Sample 02	cel-miR-39-3p (NC)	Undetermined
Sample 02	cel-miR-39-3p (NC)	Undetermined
Sample 03	cel-miR-39-3p (NC)	Undetermined
Sample 03	cel-miR-39-3p (NC)	Undetermined
Sample 04	cel-miR-39-3p (NC)	Undetermined
Sample 04	cel-miR-39-3p (NC)	Undetermined
Sample 05	cel-miR-39-3p (NC)	Undetermined
Sample 05	cel-miR-39-3p (NC)	Undetermined
Sample 06	cel-miR-39-3p (NC)	Undetermined
Sample 06	cel-miR-39-3p (NC)	Undetermined
Sample 07	cel-miR-39-3p (NC)	Undetermined
Sample 07	cel-miR-39-3p (NC)	Undetermined
Sample 08	cel-miR-39-3p (NC)	Undetermined
Sample 08	cel-miR-39-3p (NC)	Undetermined
Sample 09	cel-miR-39-3p (NC)	Undetermined
Sample 09	cel-miR-39-3p (NC)	Undetermined
Sample 10	cel-miR-39-3p (NC)	Undetermined
Sample 10	cel-miR-39-3p (NC)	Undetermined
Sample 11	cel-miR-39-3p (NC)	Undetermined
Sample 11	cel-miR-39-3p (NC)	Undetermined
Sample 12	cel-miR-39-3p (NC)	Undetermined
Sample 12	cel-miR-39-3p (NC)	Undetermined
Sample 13	cel-miR-39-3p (NC)	Undetermined
Sample 13	cel-miR-39-3p (NC)	Undetermined
Sample 14	cel-miR-39-3p (NC)	Undetermined
Sample 14	cel-miR-39-3p (NC)	Undetermined
Sample 15	cel-miR-39-3p (NC)	Undetermined
Sample 15	cel-miR-39-3p (NC)	Undetermined
Sample 16	cel-miR-39-3p (NC)	Undetermined
Sample 16	cel-miR-39-3p (NC)	Undetermined
Sample 17	cel-miR-39-3p (NC)	Undetermined
Sample 17	cel-miR-39-3p (NC)	Undetermined
Sample 18	cel-miR-39-3p (NC)	Undetermined
Sample 18	cel-miR-39-3p (NC)	Undetermined
Sample 19	cel-miR-39-3p (NC)	Undetermined
Sample 19	cel-miR-39-3p (NC)	Undetermined
Sample 20	cel-miR-39-3p (NC)	Undetermined
Sample 20	cel-miR-39-3p (NC)	Undetermined
Sample 21	cel-miR-39-3p (NC)	Undetermined
Sample 21	cel-miR-39-3p (NC)	Undetermined
Sample 22	cel-miR-39-3p (NC)	Undetermined
Sample 22	cel-miR-39-3p (NC)	Undetermined
Sample 23	cel-miR-39-3p (NC)	Undetermined
Sample 23	cel-miR-39-3p (NC)	Undetermined
Sample 24	cel-miR-39-3p (NC)	Undetermined
Sample 24	cel-miR-39-3p (NC)	Undetermined
NTC	cfa-miR-485	Undetermined
Sample 11	cfa-miR-485	30.7141
Sample 11	cfa-miR-485	30.7861
Sample 12	cfa-miR-485	30.2706
Sample 12	cfa-miR-485	30.3068
Sample 13	cfa-miR-485	30.0605
Sample 13	cfa-miR-485	30.1429
Sample 14	cfa-miR-485	30.419
Sample 14	cfa-miR-485	30.7496
Sample 15	cfa-miR-485	30.3798
Sample 15	cfa-miR-485	30.6376
Sample 16	cfa-miR-485	30.9708
Sample 16	cfa-miR-485	31.0295
Sample 17	cfa-miR-485	30.8454
Sample 17	cfa-miR-485	30.6009
Sample 18	cfa-miR-485	30.4177
Sample 18	cfa-miR-485	30.8331
Sample 19	cfa-miR-485	30.8684
Sample 19	cfa-miR-485	30.6674
Sample 20	cfa-miR-485	30.5827
Sample 20	cfa-miR-485	30.4383
NTC	custom 1	Undetermined
Sample 01	custom 1	33.1586
Sample 01	custom 1	32.5234
Sample 02	custom 1	32.5266
Sample 02	custom 1	32.6823
Sample 03	custom 1	31.5427
Sample 03	custom 1	31.603
Sample 04	custom 1	31.5053
Sample 04	custom 1	31.6924
Sample 05	custom 1	31.3338
Sample 05	custom 1	31.4476
Sample 06	custom 1	34.7303
Sample 06	custom 1	32.7944
Sample 07	custom 1	31.9195
Sample 07	custom 1	31.6
Sample 08	custom 1	33.2521
Sample 08	custom 1	33.2346
Sample 09	custom 1	32.3132
Sample 09	custom 1	32.5217
Sample 10	custom 1	31.6383
Sample 10	custom 1	31.8183
NTC	custom 13	Undetermined
Sample 11	custom 13	31.6846
Sample 11	custom 13	31.4736
Sample 12	custom 13	30.9249
Sample 12	custom 13	30.9187
Sample 13	custom 13	31.1353
Sample 13	custom 13	31.0447
Sample 14	custom 13	30.9385
Sample 14	custom 13	31.1997
Sample 15	custom 13	31.2852
Sample 15	custom 13	31.3864
Sample 16	custom 13	32.2575
Sample 16	custom 13	32.5377
Sample 17	custom 13	30.8886
Sample 17	custom 13	30.8354
Sample 18	custom 13	30.9717
Sample 18	custom 13	30.9847
Sample 19	custom 13	31.4174
Sample 19	custom 13	31.3574
Sample 20	custom 13	31.107
Sample 20	custom 13	31.2128
NTC	custom 31	Undetermined
Sample 01	custom 31	33.888
Sample 01	custom 31	33.611
Sample 02	custom 31	37.853
Sample 02	custom 31	34.881
Sample 03	custom 31	35.634
Sample 03	custom 31	35.279
Sample 04	custom 31	33.783
Sample 04	custom 31	35.257
Sample 05	custom 31	32.152
Sample 05	custom 31	34.16
Sample 06	custom 31	34.993
Sample 06	custom 31	34.641
Sample 07	custom 31	35.017
Sample 07	custom 31	33.697
Sample 08	custom 31	32.926
Sample 08	custom 31	32.862
Sample 09	custom 31	32.694
Sample 09	custom 31	32.195
Sample 10	custom 31	33.474
Sample 10	custom 31	33.188
NTC	custom 31v2	Undetermined
Sample 02	custom 31v2	33.7757
Sample 02	custom 31v2	34.3662
Sample 03	custom 31v2	33.2372
Sample 03	custom 31v2	33.6585
Sample 04	custom 31v2	32.9399
Sample 04	custom 31v2	32.8041
Sample 05	custom 31v2	32.3184
Sample 05	custom 31v2	32.1153
Sample 06	custom 31v2	33.4777
Sample 06	custom 31v2	32.6224
Sample 07	custom 31v2	32.8478
Sample 07	custom 31v2	24.4641
Sample 08	custom 31v2	34.6446
Sample 08	custom 31v2	34.2602
Sample 09	custom 31v2	35.7839
Sample 09	custom 31v2	33.5052
Sample 10	custom 31v2	33.4874
Sample 10	custom 31v2	32.2932
NTC	custom 47	Undetermined
Sample 01	custom 47	34.484
Sample 01	custom 47	33.5897
Sample 02	custom 47	33.3705
Sample 02	custom 47	34.7275
Sample 03	custom 47	34.8659
Sample 03	custom 47	32.6477
Sample 04	custom 47	32.6092
Sample 04	custom 47	32.743
Sample 05	custom 47	33.5902
Sample 05	custom 47	34.0068
Sample 06	custom 47	33.7939
Sample 06	custom 47	33.7158
Sample 07	custom 47	32.8154
Sample 07	custom 47	34.9078
Sample 08	custom 47	34.8461
Sample 08	custom 47	34.4443
Sample 09	custom 47	35.1699
Sample 09	custom 47	33.3807
Sample 10	custom 47	32.1884
Sample 10	custom 47	31.2914
NTC	custom 47v2	Undetermined
Sample 01	custom 47v2	34.1661
Sample 01	custom 47v2	33.8647
Sample 02	custom 47v2	32.0003
Sample 02	custom 47v2	34.4475
Sample 03	custom 47v2	33.9033
Sample 03	custom 47v2	33.227
Sample 04	custom 47v2	33.8604
Sample 04	custom 47v2	34.1622
Sample 05	custom 47v2	33.5211
Sample 05	custom 47v2	33.6717
Sample 06	custom 47v2	32.8065
Sample 06	custom 47v2	32.2486
Sample 07	custom 47v2	33.0884
Sample 07	custom 47v2	32.492
Sample 08	custom 47v2	35.3065
Sample 08	custom 47v2	33.6423
Sample 09	custom 47v2	33.7261
Sample 09	custom 47v2	34.2562
Sample 10	custom 47v2	32.5926
Sample 10	custom 47v2	32.5301
NTC	hsa-let-7b-5p	Undetermined
Sample 11	hsa-let-7b-5p	24.9109
Sample 11	hsa-let-7b-5p	24.9239
Sample 12	hsa-let-7b-5p	24.9729
Sample 12	hsa-let-7b-5p	24.6688
Sample 13	hsa-let-7b-5p	25.1732
Sample 13	hsa-let-7b-5p	25.1305
Sample 14	hsa-let-7b-5p	25.1006
Sample 14	hsa-let-7b-5p	25.1019
Sample 15	hsa-let-7b-5p	24.3121
Sample 15	hsa-let-7b-5p	24.2087
Sample 16	hsa-let-7b-5p	25.0334
Sample 16	hsa-let-7b-5p	24.9361
Sample 17	hsa-let-7b-5p	25.0425
Sample 17	hsa-let-7b-5p	24.9676
Sample 18	hsa-let-7b-5p	25.1507
Sample 18	hsa-let-7b-5p	25.0484
Sample 19	hsa-let-7b-5p	25.3432
Sample 19	hsa-let-7b-5p	25.5332
Sample 20	hsa-let-7b-5p	24.5981
Sample 20	hsa-let-7b-5p	24.7871
NTC	hsa-miR-100-5p	Undetermined
Sample 01	hsa-miR-100-5p	26.068
Sample 01	hsa-miR-100-5p	26.1106
Sample 02	hsa-miR-100-5p	27.8341
Sample 02	hsa-miR-100-5p	27.8497
Sample 03	hsa-miR-100-5p	26.6771
Sample 03	hsa-miR-100-5p	26.5392
Sample 04	hsa-miR-100-5p	26.1795
Sample 04	hsa-miR-100-5p	26.2035
Sample 05	hsa-miR-100-5p	25.0574
Sample 05	hsa-miR-100-5p	25.1466
Sample 06	hsa-miR-100-5p	27.3026
Sample 06	hsa-miR-100-5p	27.5119
Sample 07	hsa-miR-100-5p	26.7652
Sample 07	hsa-miR-100-5p	26.7979
Sample 08	hsa-miR-100-5p	27.6686
Sample 08	hsa-miR-100-5p	27.7869
Sample 09	hsa-miR-100-5p	27.5085
Sample 09	hsa-miR-100-5p	27.3962
Sample 10	hsa-miR-100-5p	26.088
Sample 10	hsa-miR-100-5p	26.3757
NTC	hsa-miR-1264	Undetermined
Sample 11	hsa-miR-1264	32.9027
Sample 11	hsa-miR-1264	32.0642
Sample 12	hsa-miR-1264	31.6893
Sample 12	hsa-miR-1264	31.7271
Sample 13	hsa-miR-1264	32.1
Sample 13	hsa-miR-1264	31.8759
Sample 14	hsa-miR-1264	32.7193
Sample 14	hsa-miR-1264	32.4668
Sample 15	hsa-miR-1264	31.7556
Sample 15	hsa-miR-1264	32.4292
Sample 16	hsa-miR-1264	31.876
Sample 16	hsa-miR-1264	31.7084
Sample 17	hsa-miR-1264	32.95
Sample 17	hsa-miR-1264	33.6455
Sample 18	hsa-miR-1264	33.342
Sample 18	hsa-miR-1264	33.2572
Sample 19	hsa-miR-1264	32.0688
Sample 19	hsa-miR-1264	31.9876
Sample 20	hsa-miR-1264	32.9442
Sample 20	hsa-miR-1264	32.7596
NTC	hsa-miR-215-5p (PC)	Undetermined
Sample 01	hsa-miR-215-5p (PC)	30.4339
Sample 01	hsa-miR-215-5p (PC)	30.3081
Sample 02	hsa-miR-215-5p (PC)	31.1093
Sample 02	hsa-miR-215-5p (PC)	31.0504
Sample 03	hsa-miR-215-5p (PC)	30.6989
Sample 03	hsa-miR-215-5p (PC)	30.7555
Sample 04	hsa-miR-215-5p (PC)	30.8043
Sample 04	hsa-miR-215-5p (PC)	31.092
Sample 05	hsa-miR-215-5p (PC)	29.7261
Sample 05	hsa-miR-215-5p (PC)	30.0131
Sample 06	hsa-miR-215-5p (PC)	30.607
Sample 06	hsa-miR-215-5p (PC)	30.5662
Sample 07	hsa-miR-215-5p (PC)	30.6423
Sample 07	hsa-miR-215-5p (PC)	30.8169
Sample 08	hsa-miR-215-5p (PC)	31.8742
Sample 08	hsa-miR-215-5p (PC)	31.5583
Sample 09	hsa-miR-215-5p (PC)	32.0192
Sample 09	hsa-miR-215-5p (PC)	32.2134
Sample 10	hsa-miR-215-5p (PC)	30.4411
Sample 10	hsa-miR-215-5p (PC)	30.3027
NTC	hsa-miR-223-3p	Undetermined
Sample 01	hsa-miR-223-3p	29.5903
Sample 01	hsa-miR-223-3p	29.6628
Sample 02	hsa-miR-223-3p	30.165
Sample 02	hsa-miR-223-3p	29.6116
Sample 03	hsa-miR-223-3p	27.816
Sample 03	hsa-miR-223-3p	27.998
Sample 04	hsa-miR-223-3p	27.8552
Sample 04	hsa-miR-223-3p	27.9029
Sample 05	hsa-miR-223-3p	26.4312
Sample 05	hsa-miR-223-3p	26.485
Sample 06	hsa-miR-223-3p	29.0554
Sample 06	hsa-miR-223-3p	29.2167
Sample 07	hsa-miR-223-3p	28.573
Sample 07	hsa-miR-223-3p	28.6604
Sample 08	hsa-miR-223-3p	28.8536
Sample 08	hsa-miR-223-3p	28.8971
Sample 09	hsa-miR-223-3p	29.2107
Sample 09	hsa-miR-223-3p	29.0127
Sample 10	hsa-miR-223-3p	28.1779
Sample 10	hsa-miR-223-3p	28.2268
NTC	hsa-miR-30c-5p	Undetermined
Sample 01	hsa-miR-30c-5p	24.0395
Sample 01	hsa-miR-30c-5p	23.921
Sample 02	hsa-miR-30c-5p	26.296
Sample 02	hsa-miR-30c-5p	26.2604
Sample 03	hsa-miR-30c-5p	25.2841
Sample 03	hsa-miR-30c-5p	25.1091
Sample 04	hsa-miR-30c-5p	24.6804
Sample 04	hsa-miR-30c-5p	24.521
Sample 05	hsa-miR-30c-5p	24.3556
Sample 05	hsa-miR-30c-5p	24.1421
Sample 06	hsa-miR-30c-5p	25.9921
Sample 06	hsa-miR-30c-5p	25.871
Sample 07	hsa-miR-30c-5p	24.9163
Sample 07	hsa-miR-30c-5p	24.8519
Sample 08	hsa-miR-30c-5p	25.3248
Sample 08	hsa-miR-30c-5p	25.197
Sample 09	hsa-miR-30c-5p	25.9389
Sample 09	hsa-miR-30c-5p	25.8695
Sample 10	hsa-miR-30c-5p	24.8274
Sample 10	hsa-miR-30c-5p	24.6983
NTC	hsa-miR-329-3p	Undetermined
Sample 01	hsa-miR-329-3p	33.9139
Sample 01	hsa-miR-329-3p	34.54
Sample 02	hsa-miR-329-3p	33.7721
Sample 02	hsa-miR-329-3p	33.4626
Sample 03	hsa-miR-329-3p	32.7739
Sample 03	hsa-miR-329-3p	32.5237
Sample 04	hsa-miR-329-3p	32.7831
Sample 04	hsa-miR-329-3p	32.0339
Sample 05	hsa-miR-329-3p	32.2019
Sample 05	hsa-miR-329-3p	32.4736
Sample 06	hsa-miR-329-3p	33.4502
Sample 06	hsa-miR-329-3p	33.1842
Sample 07	hsa-miR-329-3p	33.2341
Sample 07	hsa-miR-329-3p	32.9724
Sample 08	hsa-miR-329-3p	34.682
Sample 08	hsa-miR-329-3p	33.9704
Sample 09	hsa-miR-329-3p	34.0602
Sample 09	hsa-miR-329-3p	34.0265
Sample 10	hsa-miR-329-3p	32.4832
Sample 10	hsa-miR-329-3p	32.2469
NTC	hsa-miR-346	Undetermined
Sample 11	hsa-miR-346	31.2549
Sample 11	hsa-miR-346	31.0554
Sample 12	hsa-miR-346	31.1469
Sample 12	hsa-miR-346	30.828
Sample 13	hsa-miR-346	31.0352
Sample 13	hsa-miR-346	30.5833
Sample 14	hsa-miR-346	31.4534
Sample 14	hsa-miR-346	31.2806
Sample 15	hsa-miR-346	30.9575
Sample 15	hsa-miR-346	31.2564
Sample 16	hsa-miR-346	31.0408
Sample 16	hsa-miR-346	30.9946
Sample 17	hsa-miR-346	31.3035
Sample 17	hsa-miR-346	31.664
Sample 18	hsa-miR-346	30.9812
Sample 18	hsa-miR-346	31.7516
Sample 19	hsa-miR-346	31.7379
Sample 19	hsa-miR-346	31.5569
Sample 20	hsa-miR-346	30.8727
Sample 20	hsa-miR-346	30.9547
NTC	hsa-miR-375	Undetermined
Sample 21	hsa-miR-375	37.371
Sample 21	hsa-miR-375	37.009
Sample 22	hsa-miR-375	36.948
Sample 22	hsa-miR-375	Undetermined
Sample 23	hsa-miR-375	29.14
Sample 23	hsa-miR-375	28.939
Sample 23	hsa-miR-375	29.126
Sample 24	hsa-miR-375	28.828
Sample 24	hsa-miR-375	28.964
Sample 24	hsa-miR-375	29.356
Sample 01	hsa-miR-375 (PC)	35.8582
Sample 01	hsa-miR-375 (PC)	Undetermined
Sample 02	hsa-miR-375 (PC)	34.8851
Sample 02	hsa-miR-375 (PC)	34.47
Sample 03	hsa-miR-375 (PC)	34.4345
Sample 03	hsa-miR-375 (PC)	34.4002
Sample 04	hsa-miR-375 (PC)	32.7755
Sample 04	hsa-miR-375 (PC)	33.8732
Sample 05	hsa-miR-375 (PC)	33.6287
Sample 05	hsa-miR-375 (PC)	33.4437
Sample 06	hsa-miR-375 (PC)	33.2721
Sample 06	hsa-miR-375 (PC)	35.5794
Sample 07	hsa-miR-375 (PC)	32.692
Sample 07	hsa-miR-375 (PC)	33.4613
Sample 08	hsa-miR-375 (PC)	32.8424
Sample 08	hsa-miR-375 (PC)	32.9268
Sample 09	hsa-miR-375 (PC)	33.7913
Sample 09	hsa-miR-375 (PC)	33.5996
Sample 10	hsa-miR-375 (PC)	32.8087
Sample 10	hsa-miR-375 (PC)	33.9311
Sample 11	hsa-miR-375 (PC)	29.6738
Sample 11	hsa-miR-375 (PC)	29.8247
Sample 12	hsa-miR-375 (PC)	31.1631
Sample 12	hsa-miR-375 (PC)	31.6629
Sample 13	hsa-miR-375 (PC)	30.0148
Sample 13	hsa-miR-375 (PC)	29.9685
Sample 14	hsa-miR-375 (PC)	35.4424
Sample 14	hsa-miR-375 (PC)	33.5971
Sample 15	hsa-miR-375 (PC)	28.2895
Sample 15	hsa-miR-375 (PC)	28.3121
Sample 16	hsa-miR-375 (PC)	31.1105
Sample 16	hsa-miR-375 (PC)	31.6516
Sample 17	hsa-miR-375 (PC)	32.8906
Sample 17	hsa-miR-375 (PC)	32.8148
Sample 18	hsa-miR-375 (PC)	33.2474
Sample 18	hsa-miR-375 (PC)	33.2346
Sample 19	hsa-miR-375 (PC)	29.9912
Sample 19	hsa-miR-375 (PC)	30.079
Sample 20	hsa-miR-375 (PC)	30.6347
Sample 20	hsa-miR-375 (PC)	30.6074
NTC	hsa-miR-376c-3p	Undetermined
Sample 11	hsa-miR-376c-3p	27.9183
Sample 11	hsa-miR-376c-3p	27.9453
Sample 12	hsa-miR-376c-3p	27.5189
Sample 12	hsa-miR-376c-3p	27.4
Sample 13	hsa-miR-376c-3p	27.2546
Sample 13	hsa-miR-376c-3p	27.0959
Sample 14	hsa-miR-376c-3p	27.2366
Sample 14	hsa-miR-376c-3p	27.1931
Sample 15	hsa-miR-376c-3p	27.1616
Sample 15	hsa-miR-376c-3p	27.1399
Sample 16	hsa-miR-376c-3p	27.9809
Sample 16	hsa-miR-376c-3p	27.9673
Sample 17	hsa-miR-376c-3p	27.6869
Sample 17	hsa-miR-376c-3p	27.7899
Sample 18	hsa-miR-376c-3p	27.7089
Sample 18	hsa-miR-376c-3p	27.7573
Sample 19	hsa-miR-376c-3p	27.7632
Sample 19	hsa-miR-376c-3p	27.5424
Sample 20	hsa-miR-376c-3p	27.5961
Sample 20	hsa-miR-376c-3p	27.6689
NTC	hsa-miR-433-3p	Undetermined
Sample 01	hsa-miR-433-3p	31.8967
Sample 01	hsa-miR-433-3p	31.8805
Sample 02	hsa-miR-433-3p	31.1098
Sample 02	hsa-miR-433-3p	31.2096
Sample 03	hsa-miR-433-3p	30.415
Sample 03	hsa-miR-433-3p	30.3716
Sample 04	hsa-miR-433-3p	31.0849
Sample 04	hsa-miR-433-3p	31.2065
Sample 05	hsa-miR-433-3p	29.7519
Sample 05	hsa-miR-433-3p	29.983
Sample 06	hsa-miR-433-3p	30.6583
Sample 06	hsa-miR-433-3p	30.7362
Sample 07	hsa-miR-433-3p	30.9435
Sample 07	hsa-miR-433-3p	31.1791
Sample 08	hsa-miR-433-3p	31.9461
Sample 08	hsa-miR-433-3p	32.4334
Sample 09	hsa-miR-433-3p	30.6722
Sample 09	hsa-miR-433-3p	30.9252
Sample 10	hsa-miR-433-3p	29.5341
Sample 10	hsa-miR-433-3p	29.6553
NTC	hsa-miR-451a	Undetermined
Sample 01	hsa-miR-451a	28.9849
Sample 01	hsa-miR-451a	28.9561
Sample 02	hsa-miR-451a	31.2656
Sample 02	hsa-miR-451a	31.8284
Sample 03	hsa-miR-451a	30.3345
Sample 03	hsa-miR-451a	30.2564
Sample 04	hsa-miR-451a	30.4911
Sample 04	hsa-miR-451a	30.6574
Sample 05	hsa-miR-451a	27.2583
Sample 05	hsa-miR-451a	27.3398
Sample 06	hsa-miR-451a	31.0831
Sample 06	hsa-miR-451a	30.9759
Sample 07	hsa-miR-451a	31.2962
Sample 07	hsa-miR-451a	31.0156
Sample 08	hsa-miR-451a	31.7419
Sample 08	hsa-miR-451a	32.151
Sample 09	hsa-miR-451a	32.5366
Sample 09	hsa-miR-451a	31.8122
Sample 10	hsa-miR-451a	28.5248
Sample 10	hsa-miR-451a	28.5758
NTC	hsa-miR-574-5p	25.6999
Sample 01	hsa-miR-574-5p	22.9094
Sample 01	hsa-miR-574-5p	22.7427
Sample 02	hsa-miR-574-5p	22.7542
Sample 02	hsa-miR-574-5p	22.5774
Sample 03	hsa-miR-574-5p	22.6661
Sample 03	hsa-miR-574-5p	22.5925
Sample 04	hsa-miR-574-5p	22.5982
Sample 04	hsa-miR-574-5p	22.6588
Sample 05	hsa-miR-574-5p	22.7627
Sample 05	hsa-miR-574-5p	22.6305
Sample 06	hsa-miR-574-5p	22.7162
Sample 06	hsa-miR-574-5p	22.6729
Sample 07	hsa-miR-574-5p	22.7459
Sample 07	hsa-miR-574-5p	22.8994
Sample 08	hsa-miR-574-5p	22.8342
Sample 08	hsa-miR-574-5p	22.8783
Sample 09	hsa-miR-574-5p	22.7755
Sample 09	hsa-miR-574-5p	22.8215
Sample 10	hsa-miR-574-5p	21.4717
Sample 10	hsa-miR-574-5p	21.1999
NTC	hsa-miR-708-5p (PC)	Undetermined
Sample 01	hsa-miR-708-5p (PC)	27.9818
Sample 01	hsa-miR-708-5p (PC)	28.053
Sample 02	hsa-miR-708-5p (PC)	30.9858
Sample 02	hsa-miR-708-5p (PC)	31.9026
Sample 03	hsa-miR-708-5p (PC)	29.8268
Sample 03	hsa-miR-708-5p (PC)	29.8427
Sample 04	hsa-miR-708-5p (PC)	30.781
Sample 04	hsa-miR-708-5p (PC)	30.3134
Sample 05	hsa-miR-708-5p (PC)	29.9413
Sample 05	hsa-miR-708-5p (PC)	29.2264
Sample 06	hsa-miR-708-5p (PC)	29.7965
Sample 06	hsa-miR-708-5p (PC)	25.7535
Sample 07	hsa-miR-708-5p (PC)	30.4985
Sample 07	hsa-miR-708-5p (PC)	30.146
Sample 08	hsa-miR-708-5p (PC)	31.1783
Sample 08	hsa-miR-708-5p (PC)	30.9718
Sample 09	hsa-miR-708-5p (PC)	32.9194
Sample 09	hsa-miR-708-5p (PC)	31.8834
Sample 10	hsa-miR-708-5p (PC)	29.9215
Sample 10	hsa-miR-708-5p (PC)	29.8729
Sample 11	hsa-miR-708-5p (PC)	27.9117
Sample 11	hsa-miR-708-5p (PC)	27.9412
Sample 12	hsa-miR-708-5p (PC)	27.13
Sample 12	hsa-miR-708-5p (PC)	27.0736
Sample 13	hsa-miR-708-5p (PC)	26.4232
Sample 13	hsa-miR-708-5p (PC)	26.5435
Sample 14	hsa-miR-708-5p (PC)	26.8415
Sample 14	hsa-miR-708-5p (PC)	26.8695
Sample 15	hsa-miR-708-5p (PC)	26.7648
Sample 15	hsa-miR-708-5p (PC)	26.8985
Sample 16	hsa-miR-708-5p (PC)	27.7783
Sample 16	hsa-miR-708-5p (PC)	27.8568
Sample 17	hsa-miR-708-5p (PC)	27.3808
Sample 17	hsa-miR-708-5p (PC)	27.2554
Sample 18	hsa-miR-708-5p (PC)	27.4055
Sample 18	hsa-miR-708-5p (PC)	27.3231
Sample 19	hsa-miR-708-5p (PC)	26.8895
Sample 19	hsa-miR-708-5p (PC)	26.9654
Sample 20	hsa-miR-708-5p (PC)	26.6063
Sample 20	hsa-miR-708-5p (PC)	25.9408
NTC	oar-miR-3959-5p	Undetermined
Sample 11	oar-miR-3959-5p	31.1869
Sample 11	oar-miR-3959-5p	30.972
Sample 12	oar-miR-3959-5p	30.9556
Sample 12	oar-miR-3959-5p	30.6913
Sample 13	oar-miR-3959-5p	30.2058
Sample 13	oar-miR-3959-5p	30.1025
Sample 14	oar-miR-3959-5p	30.8615
Sample 14	oar-miR-3959-5p	30.5952
Sample 15	oar-miR-3959-5p	30.2454
Sample 15	oar-miR-3959-5p	30.6125
Sample 16	oar-miR-3959-5p	31.1648
Sample 16	oar-miR-3959-5p	30.8019
Sample 17	oar-miR-3959-5p	31.5129
Sample 17	oar-miR-3959-5p	32.2
Sample 18	oar-miR-3959-5p	30.9137
Sample 18	oar-miR-3959-5p	31.1291
Sample 19	oar-miR-3959-5p	30.4495
Sample 19	oar-miR-3959-5p	30.357
Sample 20	oar-miR-3959-5p	29.5718
Sample 20	oar-miR-3959-5p	29.3843
NTC	ssc-miR-381-3p (PC)	Undetermined
Sample 11	ssc-miR-381-3p (PC)	27.7725
Sample 11	ssc-miR-381-3p (PC)	27.8509
Sample 12	ssc-miR-381-3p (PC)	27.2007
Sample 12	ssc-miR-381-3p (PC)	27.4517
Sample 13	ssc-miR-381-3p (PC)	27.3969
Sample 13	ssc-miR-381-3p (PC)	27.6246
Sample 14	ssc-miR-381-3p (PC)	27.935
Sample 14	ssc-miR-381-3p (PC)	28.1373
Sample 15	ssc-miR-381-3p (PC)	27.6002
Sample 15	ssc-miR-381-3p (PC)	27.5364
Sample 16	ssc-miR-381-3p (PC)	27.8935
Sample 16	ssc-miR-381-3p (PC)	27.8924
Sample 17	ssc-miR-381-3p (PC)	27.8236
Sample 17	ssc-miR-381-3p (PC)	28.1
Sample 18	ssc-miR-381-3p (PC)	27.5686
Sample 18	ssc-miR-381-3p (PC)	27.8178
Sample 19	ssc-miR-381-3p (PC)	27.6075
Sample 19	ssc-miR-381-3p (PC)	27.5379
Sample 20	ssc-miR-381-3p (PC)	26.9
Sample 20	ssc-miR-381-3p (PC)	26.0745
NTC	tgu-miR-30b-3p	Undetermined
Sample 01	tgu-miR-30b-3p	29.1819
Sample 01	tgu-miR-30b-3p	28.8226
Sample 02	tgu-miR-30b-3p	31.7216
Sample 02	tgu-miR-30b-3p	31.9533
Sample 03	tgu-miR-30b-3p	31.2587
Sample 03	tgu-miR-30b-3p	31.2791
Sample 04	tgu-miR-30b-3p	31.4685
Sample 04	tgu-miR-30b-3p	30.399
Sample 05	tgu-miR-30b-3p	29.7652
Sample 05	tgu-miR-30b-3p	29.9931
Sample 06	tgu-miR-30b-3p	32.2266
Sample 06	tgu-miR-30b-3p	32.2951
Sample 07	tgu-miR-30b-3p	30.7733
Sample 07	tgu-miR-30b-3p	30.8561
Sample 08	tgu-miR-30b-3p	31.5769
Sample 08	tgu-miR-30b-3p	31.2985
Sample 09	tgu-miR-30b-3p	31.395
Sample 09	tgu-miR-30b-3p	31.2801
Sample 10	tgu-miR-30b-3p	29.9521
Sample 10	tgu-miR-30b-3p	30.11
NTC	U6 (EC)	Undetermined
Sample 01	U6 (EC)	30.4864
Sample 01	U6 (EC)	30.1639
Sample 02	U6 (EC)	32.4019
Sample 02	U6 (EC)	31.8252
Sample 03	U6 (EC)	30.912
Sample 03	U6 (EC)	30.493
Sample 04	U6 (EC)	32.023
Sample 04	U6 (EC)	31.4377
Sample 05	U6 (EC)	30.6649
Sample 05	U6 (EC)	30.4408
Sample 06	U6 (EC)	30.952
Sample 06	U6 (EC)	30.8271
Sample 07	U6 (EC)	30.2869
Sample 07	U6 (EC)	30.3171
Sample 08	U6 (EC)	32.0736
Sample 08	U6 (EC)	32.0966
Sample 09	U6 (EC)	30.9379
Sample 09	U6 (EC)	30.7456
Sample 10	U6 (EC)	31.7256
Sample 10	U6 (EC)	31.5892
Sample 11	U6 (EC)	31.4111
Sample 11	U6 (EC)	32.0515
Sample 12	U6 (EC)	33.125
Sample 12	U6 (EC)	33.5192
Sample 13	U6 (EC)	34.6198
Sample 13	U6 (EC)	34.5798
Sample 14	U6 (EC)	33.8685
Sample 14	U6 (EC)	33.9462
Sample 15	U6 (EC)	32.6496
Sample 15	U6 (EC)	32.9273
Sample 16	U6 (EC)	33.0538
Sample 16	U6 (EC)	33.2601
Sample 17	U6 (EC)	34.5325
Sample 17	U6 (EC)	34.8412
Sample 18	U6 (EC)	32.9555
Sample 18	U6 (EC)	32.9226
Sample 19	U6 (EC)	34.1993
Sample 19	U6 (EC)	34.1245
Sample 20	U6 (EC)	30.8229
Sample 20	U6 (EC)	30.9569
Sample 21	U6 (EC)	32.5555
Sample 21	U6 (EC)	32.7652
Sample 22	U6 (EC)	31.5344
Sample 22	U6 (EC)	31.1562
Sample 23	U6 (EC)	30.1465
Sample 23	U6 (EC)	30.3845
Sample 24	U6 (EC)	31.885
Sample 24	U6 (EC)	31.9294
