# Supplementary material for: Benchmarking of bioinformatics tools for NGS-based microRNA profiling with RT-qPCR method
Source: Funct Integr Genomics. 2023 Nov 30;23(4):347. doi: 10.1007/s10142-023-01276-w (PMC10687144; doi:10.1007/s10142-023-01276-w)
Supplement: Supplementary file 8 — KEGG pathways significantly enriched in miRNAs identified differentially by the tested programs (FDR≤0.1). (XLSX 21 kb) [file 10142_2023_1276_MOESM8_ESM.xlsx]

## Sheet: 1
Benchmarking of bioinformatics tools for NGS-based microRNA profiling with RT-qPCR method
Klaudia Pawlina-Tyszko1, Tomasz Szmatoła1,2
1Department of Animal Molecular Biology, National Research Institute of Animal Production, Krakowska 1 st., 32-083 Balice, Poland
2Center for Experimental and Innovative Medicine, University of Agriculture in Krakow, Redzina 1c, 30-248, Krakow, Poland
Corresponding author: Klaudia Pawlina-Tyszko, e-mail: klaudia.pawlina@iz.edu.pl
Journal: Functional & Integrative Genomics
Program name	KEGG pathway	Total number of genes	Expected number of genes	Hits	Pval	FDR
sRNAtoolbox-sRNAbench	Acute myeloid leukemia	57	20.4	35	6.37e-05	0.000277
miRDeep2	Acute myeloid leukemia	57	10.4	21	0.000659	0.00244
UEA sRNA Workbench	Acute myeloid leukemia	57	11.5	22	0.00103	0.00448
miRDeep2	Adherens junction	70	12.8	28	1.51e-05	0.000108
sRNAtoolbox-sRNAbench	Adherens junction	70	25	41	7.29e-05	0.000304
UEA sRNA Workbench	Adherens junction	70	14.2	27	0.000289	0.0017
sRNAtoolbox-sRNAbench	Adipocytokine signaling pathway	63	22.5	33	0.00473	0.00965
UEA sRNA Workbench	Adipocytokine signaling pathway	63	12.7	22	0.00449	0.014
miRDeep2	Adipocytokine signaling pathway	63	11.5	17	0.0551	0.0861
sRNAtoolbox-sRNAbench	Alanine, aspartate and glutamate metabolism	32	11.4	16	0.0681	0.0774
miRDeep2	Aldosterone-regulated sodium reabsorption	34	6.2	15	0.000426	0.00164
sRNAtoolbox-sRNAbench	Aldosterone-regulated sodium reabsorption	34	12.1	18	0.0293	0.0425
UEA sRNA Workbench	Aldosterone-regulated sodium reabsorption	34	6.88	12	0.0294	0.06
sRNAtoolbox-sRNAbench	Alzheimer's disease	49	17.5	24	0.0381	0.0515
miRDeep2	Amoebiasis	46	8.39	13	0.063	0.0955
miRDeep2	Amphetamine addiction	64	11.7	17	0.0628	0.0955
sRNAtoolbox-sRNAbench	Apoptosis	83	29.7	44	0.000861	0.00215
miRDeep2	Apoptosis	83	15.1	27	0.00115	0.00369
UEA sRNA Workbench	Apoptosis	83	16.8	28	0.00258	0.0089
miRDeep2	Axon guidance	118	21.5	40	2.83e-05	0.000189
sRNAtoolbox-sRNAbench	Axon guidance	118	42.2	58	0.00167	0.00388
sRNAtoolbox-sRNAbench	B cell receptor signaling pathway	75	26.8	43	9.79e-05	0.000392
miRDeep2	B cell receptor signaling pathway	75	13.7	25	0.00117	0.00369
UEA sRNA Workbench	B cell receptor signaling pathway	75	15.2	22	0.0376	0.0752
sRNAtoolbox-sRNAbench	Bacterial invasion of epithelial cells	56	20	38	8.81e-07	6.29e-06
miRDeep2	Bacterial invasion of epithelial cells	56	10.2	20	0.00138	0.00406
UEA sRNA Workbench	Bacterial invasion of epithelial cells	56	11.3	21	0.00203	0.00781
miRDeep2	Basal cell carcinoma	47	8.58	15	0.0166	0.0346
miRDeep2	Bladder cancer	29	5.29	15	4.43e-05	0.000261
sRNAtoolbox-sRNAbench	Bladder cancer	29	10.4	20	0.000267	0.00089
UEA sRNA Workbench	Bladder cancer	29	5.87	14	0.00064	0.003
sRNAtoolbox-sRNAbench	Carbohydrate digestion and absorption	18	6.43	10	0.0677	0.0774
sRNAtoolbox-sRNAbench	Cell cycle	124	44.3	80	3.81e-11	1.91e-09
miRDeep2	Cell cycle	124	22.6	43	7.4e-06	6.17e-05
UEA sRNA Workbench	Cell cycle	124	25.1	43	0.000103	0.000792
sRNAtoolbox-sRNAbench	Chagas disease (American trypanosomiasis)	89	31.8	48	0.0003	0.000938
miRDeep2	Chagas disease (American trypanosomiasis)	89	16.2	26	0.00729	0.0182
UEA sRNA Workbench	Chagas disease (American trypanosomiasis)	89	18	25	0.0458	0.0864
miRDeep2	Chemokine signaling pathway	189	34.5	46	0.0196	0.04
sRNAtoolbox-sRNAbench	Chemokine signaling pathway	189	67.5	80	0.0328	0.0462
sRNAtoolbox-sRNAbench	Cholinergic synapse	95	33.9	46	0.00691	0.0128
miRDeep2	Cholinergic synapse	95	17.3	27	0.00937	0.0218
sRNAtoolbox-sRNAbench	Chronic myeloid leukemia	73	26.1	48	1.42e-07	1.36e-06
miRDeep2	Chronic myeloid leukemia	73	13.3	32	3.21e-07	6.42e-06
UEA sRNA Workbench	Chronic myeloid leukemia	73	14.8	33	1.07e-06	2.68e-05
sRNAtoolbox-sRNAbench	Circadian rhythm - mammal	22	7.86	12	0.0547	0.0667
miRDeep2	Colorectal cancer	49	8.94	25	1.78e-07	4.45e-06
sRNAtoolbox-sRNAbench	Colorectal cancer	49	17.5	32	2.21e-05	0.000105
UEA sRNA Workbench	Colorectal cancer	49	9.92	21	0.00025	0.00156
UEA sRNA Workbench	Cysteine and methionine metabolism	34	6.88	12	0.0294	0.06
sRNAtoolbox-sRNAbench	Dopaminergic synapse	124	44.3	58	0.00672	0.0127
miRDeep2	Dorso-ventral axis formation	12	2.19	7	0.00222	0.00634
sRNAtoolbox-sRNAbench	Dorso-ventral axis formation	12	4.29	8	0.0288	0.0424
UEA sRNA Workbench	Dorso-ventral axis formation	12	2.43	6	0.0204	0.0486
miRDeep2	Endocrine and other factor-regulated calcium reabsorption	36	6.57	12	0.0217	0.0425
sRNAtoolbox-sRNAbench	Endocytosis	101	36.1	52	0.000754	0.00193
miRDeep2	Endometrial cancer	44	8.03	21	6.89e-06	6.17e-05
sRNAtoolbox-sRNAbench	Endometrial cancer	44	15.7	26	0.00127	0.00302
UEA sRNA Workbench	Endometrial cancer	44	8.9	16	0.0094	0.0254
sRNAtoolbox-sRNAbench	Epithelial cell signaling in Helicobacter pylori infection	37	13.2	19	0.0365	0.05
sRNAtoolbox-sRNAbench	Epstein-Barr virus infection	91	32.5	48	0.000591	0.0016
miRDeep2	Epstein-Barr virus infection	91	16.6	29	0.00111	0.00369
UEA sRNA Workbench	Epstein-Barr virus infection	91	18.4	31	0.0013	0.0052
sRNAtoolbox-sRNAbench	ErbB signaling pathway	87	31.1	53	1.22e-06	8.13e-06
miRDeep2	ErbB signaling pathway	87	15.9	33	1.02e-05	7.85e-05
UEA sRNA Workbench	ErbB signaling pathway	87	17.6	35	1.3e-05	0.000162
miRDeep2	Fc epsilon RI signaling pathway	75	13.7	22	0.0123	0.0262
sRNAtoolbox-sRNAbench	Fc epsilon RI signaling pathway	75	26.8	34	0.0533	0.0658
miRDeep2	Fc gamma R-mediated phagocytosis	97	17.7	33	0.00013	0.000619
sRNAtoolbox-sRNAbench	Fc gamma R-mediated phagocytosis	97	34.7	51	0.000445	0.00131
sRNAtoolbox-sRNAbench	Focal adhesion	200	71.5	109	2.37e-08	3.95e-07
UEA sRNA Workbench	Focal adhesion	200	40.5	69	1.05e-06	2.68e-05
miRDeep2	Focal adhesion	200	36.5	59	4.96e-05	0.000276
sRNAtoolbox-sRNAbench	Gap junction	89	31.8	48	0.0003	0.000938
sRNAtoolbox-sRNAbench	Glioma	65	23.2	44	1.33e-07	1.36e-06
miRDeep2	Glioma	65	11.9	29	7.35e-07	1.04e-05
UEA sRNA Workbench	Glioma	65	13.2	29	6.65e-06	0.000111
sRNAtoolbox-sRNAbench	Glycosylphosphatidylinositol(GPI)-anchor biosynthesis	17	6.07	10	0.0438	0.0568
miRDeep2	GnRH signaling pathway	94	17.2	24	0.0476	0.0807
UEA sRNA Workbench	GnRH signaling pathway	94	19	26	0.0502	0.093
sRNAtoolbox-sRNAbench	Hepatitis C	100	35.7	50	0.00216	0.00491
UEA sRNA Workbench	Hepatitis C	100	20.2	30	0.0124	0.0318
miRDeep2	Hepatitis C	100	18.2	26	0.0328	0.0586
sRNAtoolbox-sRNAbench	Herpes simplex infection	103	36.8	48	0.014	0.0237
UEA sRNA Workbench	Herpes simplex infection	103	20.8	31	0.0106	0.0279
sRNAtoolbox-sRNAbench	HTLV-I infection	199	71.1	103	1.66e-06	1.04e-05
miRDeep2	HTLV-I infection	199	36.3	63	2.14e-06	2.38e-05
UEA sRNA Workbench	HTLV-I infection	199	40.3	64	3.48e-05	0.00033
sRNAtoolbox-sRNAbench	Huntington's disease	28	10	17	0.00601	0.0118
UEA sRNA Workbench	Huntington's disease	28	5.67	10	0.0415	0.0798
miRDeep2	Huntington's disease	28	5.11	9	0.0549	0.0861
UEA sRNA Workbench	Hypertrophic cardiomyopathy (HCM)	25	5.06	10	0.0185	0.0451
sRNAtoolbox-sRNAbench	Hypertrophic cardiomyopathy (HCM)	25	8.93	13	0.0699	0.0785
sRNAtoolbox-sRNAbench	Influenza A	107	38.2	57	0.000131	0.000504
UEA sRNA Workbench	Influenza A	107	21.7	33	0.00568	0.0172
miRDeep2	Influenza A	107	19.5	30	0.00785	0.0191
sRNAtoolbox-sRNAbench	Inositol phosphate metabolism	58	20.7	29	0.0174	0.0281
sRNAtoolbox-sRNAbench	Insulin signaling pathway	137	48.9	78	2.3e-07	1.92e-06
UEA sRNA Workbench	Insulin signaling pathway	137	27.7	44	0.0006	0.003
miRDeep2	Insulin signaling pathway	137	25	40	0.00101	0.00361
sRNAtoolbox-sRNAbench	Jak-STAT signaling pathway	99	35.4	56	1.55e-05	8.61e-05
miRDeep2	Jak-STAT signaling pathway	99	18.1	29	0.00455	0.0123
sRNAtoolbox-sRNAbench	Legionellosis	40	14.3	21	0.0215	0.0336
miRDeep2	Leukocyte transendothelial migration	108	19.7	33	0.00118	0.00369
sRNAtoolbox-sRNAbench	Leukocyte transendothelial migration	108	38.6	48	0.0364	0.05
sRNAtoolbox-sRNAbench	Long-term depression	70	25	33	0.0314	0.0449
sRNAtoolbox-sRNAbench	Long-term potentiation	70	25	39	0.000459	0.00131
miRDeep2	Long-term potentiation	70	12.8	21	0.011	0.0244
sRNAtoolbox-sRNAbench	Lysine degradation	47	16.8	25	0.0103	0.0184
UEA sRNA Workbench	Lysine degradation	47	9.51	17	0.00801	0.0229
UEA sRNA Workbench	MAPK signaling pathway	265	53.6	80	4.83e-05	0.000402
sRNAtoolbox-sRNAbench	MAPK signaling pathway	265	94.7	121	0.000388	0.00118
miRDeep2	MAPK signaling pathway	265	48.4	68	0.00126	0.00382
sRNAtoolbox-sRNAbench	Measles	102	36.4	48	0.0113	0.0198
miRDeep2	Melanogenesis	101	18.4	28	0.0117	0.0254
sRNAtoolbox-sRNAbench	Melanoma	68	24.3	39	0.000203	0.000725
miRDeep2	Melanoma	68	12.4	25	0.000216	0.0009
UEA sRNA Workbench	Melanoma	68	13.8	27	0.000164	0.00109
sRNAtoolbox-sRNAbench	mRNA surveillance pathway	82	29.3	37	0.0485	0.0606
miRDeep2	mTOR signaling pathway	45	8.21	19	0.000153	0.000695
sRNAtoolbox-sRNAbench	mTOR signaling pathway	45	16.1	28	0.00025	0.000862
UEA sRNA Workbench	mTOR signaling pathway	45	9.11	15	0.0269	0.0572
miRDeep2	Natural killer cell mediated cytotoxicity	138	25.2	33	0.0542	0.0861
sRNAtoolbox-sRNAbench	Neurotrophin signaling pathway	123	43.9	72	1.5e-07	1.36e-06
miRDeep2	Neurotrophin signaling pathway	123	22.4	45	8.36e-07	1.04e-05
UEA sRNA Workbench	Neurotrophin signaling pathway	123	24.9	44	3.63e-05	0.00033
sRNAtoolbox-sRNAbench	N-Glycan biosynthesis	43	15.4	22	0.0267	0.0405
UEA sRNA Workbench	Nicotinate and nicotinamide metabolism	26	5.26	10	0.0247	0.0549
UEA sRNA Workbench	NOD-like receptor signaling pathway	49	9.92	17	0.0127	0.0318
miRDeep2	Non-small cell lung cancer	52	9.49	25	7.68e-07	1.04e-05
sRNAtoolbox-sRNAbench	Non-small cell lung cancer	52	18.6	35	3.21e-06	1.89e-05
UEA sRNA Workbench	Non-small cell lung cancer	52	10.5	21	0.000661	0.003
sRNAtoolbox-sRNAbench	Oocyte meiosis	108	38.6	59	3.82e-05	0.000174
sRNAtoolbox-sRNAbench	Osteoclast differentiation	119	42.5	56	0.00656	0.0126
miRDeep2	Osteoclast differentiation	119	21.7	30	0.0343	0.0602
sRNAtoolbox-sRNAbench	p53 signaling pathway	68	24.3	46	7.07e-08	8.84e-07
UEA sRNA Workbench	p53 signaling pathway	68	13.8	27	0.000164	0.00109
miRDeep2	p53 signaling pathway	68	12.4	22	0.00346	0.00961
sRNAtoolbox-sRNAbench	Pancreatic cancer	69	24.7	45	5.02e-07	3.86e-06
miRDeep2	Pancreatic cancer	69	12.6	29	3.28e-06	3.28e-05
UEA sRNA Workbench	Pancreatic cancer	69	14	31	2.67e-06	5.34e-05
miRDeep2	Pantothenate and CoA biosynthesis	15	2.74	7	0.0108	0.0244
sRNAtoolbox-sRNAbench	Pathogenic Escherichia coli infection	35	12.5	22	0.000947	0.00231
sRNAtoolbox-sRNAbench	Pathways in cancer	310	111	167	1.13e-11	1.13e-09
UEA sRNA Workbench	Pathways in cancer	310	62.7	110	6.86e-11	6.86e-09
miRDeep2	Pathways in cancer	310	56.6	97	6.02e-09	6.02e-07
sRNAtoolbox-sRNAbench	Pentose phosphate pathway	27	9.65	14	0.0626	0.0738
sRNAtoolbox-sRNAbench	Phosphatidylinositol signaling system	75	26.8	41	0.000564	0.00157
miRDeep2	Prion diseases	21	3.83	11	0.000414	0.00164
sRNAtoolbox-sRNAbench	Prion diseases	21	7.5	13	0.0128	0.0221
sRNAtoolbox-sRNAbench	Progesterone-mediated oocyte maturation	80	28.6	38	0.0192	0.0305
miRDeep2	Progesterone-mediated oocyte maturation	80	14.6	22	0.0261	0.0492
sRNAtoolbox-sRNAbench	Prostate cancer	87	31.1	56	3.97e-08	5.67e-07
miRDeep2	Prostate cancer	87	15.9	38	2.8e-08	9.33e-07
UEA sRNA Workbench	Prostate cancer	87	17.6	39	1.47e-07	7.35e-06
sRNAtoolbox-sRNAbench	Protein processing in endoplasmic reticulum	129	46.1	79	2.03e-09	5.07e-08
miRDeep2	Protein processing in endoplasmic reticulum	129	23.5	42	5.33e-05	0.000281
UEA sRNA Workbench	Protein processing in endoplasmic reticulum	129	26.1	40	0.00221	0.00819
sRNAtoolbox-sRNAbench	Purine metabolism	163	58.2	68	0.0627	0.0738
sRNAtoolbox-sRNAbench	Pyrimidine metabolism	101	36.1	50	0.00282	0.00613
sRNAtoolbox-sRNAbench	Regulation of actin cytoskeleton	182	65	105	6.18e-10	2.06e-08
miRDeep2	Regulation of actin cytoskeleton	182	33.2	55	4.3e-05	0.000261
UEA sRNA Workbench	Regulation of actin cytoskeleton	182	36.8	60	2.68e-05	0.000298
sRNAtoolbox-sRNAbench	Renal cell carcinoma	60	21.4	44	2.67e-09	5.34e-08
miRDeep2	Renal cell carcinoma	60	10.9	30	1.89e-08	9.33e-07
UEA sRNA Workbench	Renal cell carcinoma	60	12.1	24	0.00033	0.00183
sRNAtoolbox-sRNAbench	Rheumatoid arthritis	19	6.79	11	0.04	0.0526
sRNAtoolbox-sRNAbench	Ribosome biogenesis in eukaryotes	55	19.6	27	0.0279	0.0416
sRNAtoolbox-sRNAbench	RNA transport	126	45	65	0.00016	0.000593
UEA sRNA Workbench	RNA transport	126	25.5	37	0.00853	0.0237
sRNAtoolbox-sRNAbench	Salmonella infection	72	25.7	37	0.00437	0.00925
UEA sRNA Workbench	Salmonella infection	72	14.6	22	0.024	0.0545
miRDeep2	Salmonella infection	72	13.1	20	0.0297	0.055
sRNAtoolbox-sRNAbench	Shigellosis	47	16.8	28	0.000693	0.00182
UEA sRNA Workbench	Shigellosis	47	9.51	17	0.00801	0.0229
sRNAtoolbox-sRNAbench	Small cell lung cancer	80	28.6	47	1.96e-05	9.8e-05
UEA sRNA Workbench	Small cell lung cancer	80	16.2	33	1.23e-05	0.000162
miRDeep2	Small cell lung cancer	80	14.6	22	0.0261	0.0492
miRDeep2	Sphingolipid metabolism	46	8.39	14	0.0305	0.0555
sRNAtoolbox-sRNAbench	Steroid biosynthesis	18	6.43	10	0.0677	0.0774
miRDeep2	Synaptic vesicle cycle	18	3.28	8	0.00925	0.0218
miRDeep2	T cell receptor signaling pathway	98	17.9	33	0.000163	0.000709
UEA sRNA Workbench	T cell receptor signaling pathway	98	19.8	33	0.00115	0.00479
sRNAtoolbox-sRNAbench	T cell receptor signaling pathway	98	35	48	0.00444	0.00925
sRNAtoolbox-sRNAbench	Terpenoid backbone biosynthesis	20	7.15	11	0.0609	0.0734
sRNAtoolbox-sRNAbench	TGF-beta signaling pathway	84	30	49	1.71e-05	9e-05
miRDeep2	TGF-beta signaling pathway	84	15.3	30	9.63e-05	0.000482
UEA sRNA Workbench	TGF-beta signaling pathway	84	17	30	0.000641	0.003
sRNAtoolbox-sRNAbench	Thiamine metabolism	3	1.07	3	0.0455	0.0576
sRNAtoolbox-sRNAbench	Thyroid cancer	28	10	17	0.00601	0.0118
miRDeep2	Thyroid cancer	28	5.11	11	0.00729	0.0182
UEA sRNA Workbench	Thyroid cancer	28	5.67	10	0.0415	0.0798
sRNAtoolbox-sRNAbench	Tight junction	118	42.2	54	0.0146	0.0239
UEA sRNA Workbench	Tight junction	118	23.9	33	0.0258	0.0561
UEA sRNA Workbench	Toxoplasmosis	93	18.8	30	0.00397	0.0128
sRNAtoolbox-sRNAbench	Toxoplasmosis	93	33.2	43	0.0226	0.0348
miRDeep2	Toxoplasmosis	93	17	24	0.0425	0.0733
sRNAtoolbox-sRNAbench	Type II diabetes mellitus	48	17.1	25	0.0144	0.0239
miRDeep2	Type II diabetes mellitus	48	8.76	15	0.0202	0.0404
UEA sRNA Workbench	Type II diabetes mellitus	48	9.71	16	0.0227	0.0528
miRDeep2	Vascular smooth muscle contraction	109	19.9	27	0.0525	0.0861
sRNAtoolbox-sRNAbench	VEGF signaling pathway	76	27.2	38	0.00704	0.0128
miRDeep2	VEGF signaling pathway	76	13.9	20	0.0504	0.084
sRNAtoolbox-sRNAbench	Vibrio cholerae infection	19	6.79	11	0.04	0.0526
UEA sRNA Workbench	Viral myocarditis	26	5.26	12	0.00253	0.0089
sRNAtoolbox-sRNAbench	Viral myocarditis	26	9.29	14	0.0443	0.0568
sRNAtoolbox-sRNAbench	Wnt signaling pathway	144	51.4	68	0.00261	0.0058
UEA sRNA Workbench	Wnt signaling pathway	144	29.1	43	0.00342	0.0114
miRDeep2	Wnt signaling pathway	144	26.3	39	0.00509	0.0134
