# Supplementary material for: Benchmarking of bioinformatics tools for NGS-based microRNA profiling with RT-qPCR method
Source: Funct Integr Genomics. 2023 Nov 30;23(4):347. doi: 10.1007/s10142-023-01276-w (PMC10687144; doi:10.1007/s10142-023-01276-w)
Supplement: Supplementary file 9 — Results of the correlation analysis obtained for single isomiRs. The sequences of the canonical miRNAs are given as a reference. The assay sequences are bolded, while the sequences of single isomiRs detected are listed below them. Red nucleotides stand for those differing from the reference sequence, while grey cells denote missing nucleotides. “%” stands for the percentage of read counts of individual isomiRs in the whole pool of the identified miRNA variants (calculated on the basis of normalized reads). Positive correlations are indicated with blue bars, while negative correlations with red bars. P-values ≤0.05 are highlighted in yellow. Since the number of identified isomiRs for some miRNAs was very high, only those with p-value ≤0.1 were presented in the file (the exact numbers are provided). (XLSX 34 kb) [file 10142_2023_1276_MOESM9_ESM.xlsx]

## Sheet: 1
Benchmarking of bioinformatics tools for NGS-based microRNA profiling with RT-qPCR method
Klaudia Pawlina-Tyszko1, Tomasz Szmatoła1,2
1Department of Animal Molecular Biology, National Research Institute of Animal Production, Krakowska 1 st., 32-083 Balice, Poland
2Center for Experimental and Innovative Medicine, University of Agriculture in Krakow, Redzina 1c, 30-248, Krakow, Poland
Corresponding author: Klaudia Pawlina-Tyszko, e-mail: klaudia.pawlina@iz.edu.pl
Journal: Functional & Integrative Genomics
hsa-miR-223-3p assay																												%	correlation coefficient	p-value		number of depicted isomiRs/number of ubiquituos identifed isomiRs
assay and canonical sequence		T	G	T	C	A	G	T	T	T	G	T	C	A	A	A	T	A	C	C	C	C	A					6.3804	0.58	0.07		13/13
		T	G	T	C	A	G	T	T	T	G	T	C	A	A	A	T	A	C	C	C	T	A					1.46358	0.89	0.0009611
		T	G	T	C	A	G	T	T	T	G	T	C	A	A	A	T	A	C	C	C		A					2.17237	0.46	0.21
		T	G	T	C	A	G	T	T	T	G	T	C	A	A	A	T	A	C	C	C	C	A	A				16.8	0.61	0.06
		T	G	T	C	A	G	T	T	T	G	T	C	A	A	A	T	A	C	C	C	C	T	A				2.4711	0.02	0.96
		T	G	T	C	A	G	T	T	T	G	T	C	A	A	A	T	A	C	C	C	C	A	A	A			14.6504	0.65	0.04
			G	T	C	A	G	T	T	T	G	T	C	A	A	A	T	A	C	C	C	C	A	A	A			1.76514	0.67	0.04
		T	G	T	C	A	G	T	T	T	G	T	C	A	A	A	T	A	C	C	C	C	A	T	A			15.1263	0.61	0.06
		T	G	T	C	A	G	T	T	T	G	T	C	A	A	A	T	A	C	C	C	C	A	C	A			2.02406	0.52	0.13
		T	G	T	C	A	G	T	T	T	G	T	C	A	A	A	T	A	C	C	C	C	A	T	T	A		18.1821	0.58	0.08
		T	G	T	C	A	G	T	T	T	G	T	C	A	A	A	T	A	C	C	C	C	A	A	T	A		5.23855	0.44	0.19
		T	G	T	C	A	G	T	T	T	G	T	C	A	A	A	T	A	C	C	C	C	A	T	A	A		1.15658	0.44	0.2
		T	G	T	C	A	G	T	T	T	G	T	C	A	A	A	T	A	C	C	C	C	A	T	C	A		1.33942	-0.13	0.74
hsa-miR-100-5p assay																												%	correlation coefficient	p-value		number of depicted isomiRs/number of ubiquituos identifed isomiRs
assay and canonical sequence		A	A	C	C	C	G	T	A	G	A	T	C	C	G	A	A	C	T	T	G	T	G					0.07	0.58	0.08		44/232
		A	A	C	C	C	G	T	A	G	A	T	C	C	G	A	A	C	T	A								0.140752	0.572614	0.08362
		A	A	C	A	C	G	T	A	G	A	T	C	C	G	A	A	C	T	T	G							0.00744872	0.67037	0.03389
		A	A	C	C	C	G	T	A	G	A	A	C	C	G	A	A	C	T	T	G							0.0147618	0.644182	0.0444
		A	A	C	C	C	G	T	A	G	A	T	C	C	G	A	A	C	T	T	A							0.17426	0.580804	0.0783
		A	A	C	C	C	G	A	A	G	A	T	C	C	G	A	A	C	T	T	G	A						0.0199631	-0.599696	0.06686
			A	C	C	C	G	T	A	G	A	T	C	C	G	A	A	C	T	T	G	A	A					0.0153146	0.752829	0.01197
		A	A	C	C	C	G	T	A	G	A	T	C	C	G	A	A	C	T	C	G	T	A					0.0390512	0.74896	0.01267
		A	A	C	C	C	G	T	A	G	A	T	C	C	G	A	A	C	T	T	A	T	A					0.0119988	0.748373	0.01278
		A	A	C	C	C	G	T	A	G	A	T	C	C	G	A	A	C	T	T	C	T	A					0.0188704	0.747127	0.01301
		A	A	C	C	C	G	T	A	G	A	T	C	C	G	A	A	C	T	T	G	A	A					0.441615	0.725386	0.01758
		A	A	C	C	C	G	T	T	G	A	T	C	C	G	A	A	C	T	T	G	T	A					0.0127484	0.66882	0.03446
		A	A	G	C	C	G	T	A	G	A	T	C	C	G	A	A	C	T	T	G	T	A					0.0117367	0.646991	0.04318
		A	G	C	C	C	G	T	A	G	A	T	C	C	G	A	A	C	T	T	G	C	A					0.013472	0.644115	0.04443
		A	A	C	C	T	G	T	A	G	A	T	C	C	G	A	A	C	T	T	G	T	A					0.0423063	0.639939	0.04628
		A	A	C	C	C	G	T	A	G	A	T	C	C	G	A	A	C	T	T	G	C	A					2.98617	0.601723	0.0657
		A	A	C	C	C	G	A	A	G	A	T	C	C	G	A	A	C	T	T	G	T	A					0.245115	0.600896	0.06618
		A	A	C	C	C	G	T	A	G	A	T	A	C	G	A	A	C	T	T	G	T	A					0.050198	0.5848	0.07578
		A	A	C	C	C	G	T	A	G	A	T	T	C	G	A	A	C	T	T	G	T	A					0.0178193	0.581735	0.07771
		A	A	T	C	C	G	T	A	G	A	T	C	C	G	A	A	C	T	T	G	T	A					0.0255999	0.558363	0.09344
		A	A	T	C	C	G	T	A	G	A	T	C	C	G	A	A	C	T	T	G	T	G	A				0.0333279	0.875788	0.0008941
		A	A	C	C	C	G	A	A	G	A	T	C	C	G	A	A	C	T	T	G	T	A	A				0.0284201	0.741708	0.01406
		A	A	C	C	C	G	T	T	G	A	T	C	C	G	A	A	C	T	T	G	T	G	A				0.0150709	0.738893	0.01463
		A	A	C	C	C	G	T	A	G	A	T	C	C	G	A	A	C	T	T	G	G	G	A				0.105086	0.698744	0.02457
		A	A	C	C	C	G	T	A	G	A	T	C	C	G	A	A	C	T	T	G	T	C	A				0.0777705	0.687748	0.02794
		A	A	C	C	C	G	T	A	T	A	T	C	C	G	A	A	C	T	T	G	T	G	A				0.00671872	0.661557	0.03722
		A	A	C	C	C	G	T	A	G	A	T	T	C	G	A	A	C	T	T	G	T	G	A				0.0268849	0.609418	0.06143
		A	A	C	C	C	G	T	G	G	A	T	C	C	G	A	A	C	T	T	G	T	A	A				0.00650321	0.608991	0.06166
		A	A	C	C	C	G	T	A	G	A	T	C	C	G	A	A	C	T	T	G	T	A	A				3.19578	0.589143	0.07311
			C	C	C	C	G	T	A	G	A	T	C	C	G	A	A	C	T	T	G	T	G	A				0.0141628	0.582701	0.0771
		A	A	C	C	C	G	T	A	G	A	T	C	C	G	A	A	T	T	T	G	T	G	A				0.0204286	0.575748	0.08156
		A	A	C	C	C	G	T	A	G	A	T	C	C	G	A	A	C	T	T	G	T	G	A				37.88	0.246425	0.4925
		G	A	C	C	C	G	T	A	G	A	T	C	C	G	A	A	C	T	T	G	T	G	A	A			0.0528125	0.703118	0.02331
			A	C	C	C	G	T	A	G	A	T	C	C	G	A	A	C	T	T	G	T	G	A	A			0.378487	0.660298	0.03771
		A	A	C	C	C	G	T	A	G	G	T	C	C	G	A	A	C	T	T	G	T	G	A	A			0.0177951	0.630501	0.05066
		A	A	C	C	C	G	T	A	G	A	T	A	C	G	A	A	C	T	T	G	T	G	A	A			0.0110229	0.627621	0.05206
		A	A	C	C	C	G	T	A	G	A	T	C	C	G	A	A	C	T	T	G	A	G	A	A			0.00978572	-0.622773	0.05445
		G	A	C	C	C	G	T	A	G	A	T	C	C	G	A	A	C	T	T	G	T	G	T	A			0.0347752	0.621854	0.05491
		A	A	C	C	C	G	T	A	G	A	T	C	C	G	A	A	C	T	T	G	T	A	A	A			0.0270467	0.606735	0.0629
		A	A	C	T	C	G	T	A	G	A	T	C	C	G	A	A	C	T	T	G	T	G	T	A			0.00534399	0.597075	0.06838
		A	A	C	C	C	G	T	A	G	G	T	C	C	G	A	A	C	T	T	G	T	G	T	A			0.0127466	0.579072	0.07941
		A	A	C	C	C	A	T	A	G	A	T	C	C	G	A	A	C	T	T	G	T	G	A	A			0.0073878	0.575249	0.08189
			A	C	C	C	G	T	A	G	A	T	C	C	G	A	A	C	T	T	G	T	G	T	A			0.13972	0.569613	0.08563
		A	A	C	C	C	G	T	A	G	A	T	C	C	G	A	A	C	T	T	G	T	G	C	A			0.501031	0.564143	0.08937
hsa-miR-30c-5p assay																												%	correlation coefficient	p-value		number of depicted isomiRs/number of ubiquituos identifed isomiRs
assay and canonical sequence		T	G	T	A	A	A	C	A	T	C	C	T	A	C	A	C	T	C	T	C	A	G	C				1.93907	0.1	0.77		21/120
		T	G	T	A	A	A	C	A	T	C	C	T	A	C	A	C	T	C	T	T	A						0.169218	0.733115	0.01585
		T	G	T	A	A	A	C	A	T	C	C	T	A	C	A	C	T	C	T	A	A						0.0844512	0.658581	0.03839
		T	G	T	A	A	A	C	A	T	C	C	T	A	C	A	C	T	C	T	C	A	A	A				0.0589563	0.653843	0.0403
		T	G	C	A	A	A	C	A	T	C	C	T	A	C	A	C	T	C	T	C	A	G	C	A			0.0639097	0.911686	0.000239
		T	G	T	A	G	A	C	A	T	C	C	T	A	C	A	C	T	C	T	C	A	G	T	A			0.0234997	0.871977	0.001004
		T	G	T	A	A	A	C	A	T	C	C	T	A	C	A	C	T	C	T	C	A	G	A	A			1.73785	0.769525	0.009247
		T	G	T	A	A	A	C	A	T	C	C	T	A	C	A	C	T	C	T	C	A	G	T	A			7.73778	0.76455	0.01001
		T	G	T	A	A	A	C	A	T	C	C	T	A	C	A	C	A	C	T	C	A	G	C	A			0.0360284	0.759001	0.0109
		T	G	C	A	A	A	C	A	T	C	C	T	A	C	A	C	T	C	T	C	A	G	T	A			0.0115933	0.709832	0.02147
		T	G	T	A	A	A	C	A	T	C	C	T	A	C	G	C	T	C	T	C	A	G	T	A			0.0152985	0.692775	0.02637
		T	G	T	A	A	A	C	A	T	C	C	T	A	C	A	C	C	C	T	C	A	G	T	A			0.0211176	0.677671	0.0313
		T	G	T	A	G	A	C	A	T	C	C	T	A	C	A	C	T	C	T	C	A	G	C	A			0.110378	0.67018	0.03396
		A	G	T	A	A	A	C	A	T	C	C	T	A	C	A	C	T	C	T	C	A	G	A	A			0.0325887	0.64259	0.0451
		T	G	T	G	A	A	C	A	T	C	C	T	A	C	A	C	T	C	T	C	A	G	T	A			0.0108398	0.634085	0.04897
		T	G	T	A	A	A	C	A	T	C	C	T	A	C	A	C	T	C	T	C	A	A	C	A			0.048098	0.611248	0.06044
		A	G	T	A	A	A	C	A	T	C	C	T	A	C	A	C	T	C	T	C	A	G	T	A			0.126122	0.591316	0.07179
		T	G	T	A	A	A	C	A	T	A	C	T	A	C	A	C	T	C	T	C	A	G	C	A			0.0379616	0.562562	0.09047
		T	G	T	A	A	A	C	A	T	C	C	T	A	C	A	C	T	C	T	C	A	G	C	A			43.093	0.287217	0.421
		T	G	T	A	A	A	C	A	T	C	C	T	A	C	A	C	T	C	T	C	A	G	A	A	A		0.0157879	0.651777	0.04115
		T	G	T	A	A	A	T	A	T	C	C	T	A	C	A	C	T	C	T	C	A	G	C	T	A		0.0221825	0.658496	0.03842
hsa-miR-433-3p assay																												%	correlation coefficient	p-value		number of depicted isomiRs/number of ubiquituos identifed isomiRs
assay and canonical sequence		A	T	C	A	T	G	A	T	G	G	G	C	T	C	C	T	C	G	G	T	G	T					0.200287	0.69	0.03		12/20
		A	T	C	A	T	G	A	T	G	G	G	C	T	C	C	T	C	G	G	T	A						0.938337	0.641625	0.04553
		A	T	C	A	T	G	A	T	G	G	G	C	T	C	C	T	C	G	G	T	G						0.755274	0.566718	0.0876
		A	T	C	A	T	G	A	T	G	G	G	C	T	C	C	T	C	G	G	T	G	A					4.64043	0.705879	0.02254
			T	C	A	T	G	A	T	G	G	G	C	T	C	C	T	C	G	G	T	G	T	A				0.812246	0.650041	0.04188
	G	A	T	C	A	T	G	A	T	G	G	G	C	T	C	C	T	C	G	G	T	G	T	A				0.735816	0.627506	0.05211
		A	T	C	A	T	G	A	T	G	G	G	C	T	C	C	T	C	G	G	T	G	C	A				6.79526	0.620713	0.05549
		A	T	C	A	T	G	A	T	G	G	G	C	T	C	C	T	C	G	G	T	G	T	A				54.9522	0.570392	0.08511
		A	A	C	A	T	G	A	T	G	G	G	C	T	C	C	T	C	G	G	T	G	T	A				0.574432	0.557628	0.09396
		A	T	C	A	T	G	A	T	G	G	G	C	T	C	C	T	C	G	G	T	G	T	T	A			8.02957	0.636761	0.04773
		A	T	C	A	T	G	A	T	G	G	G	C	T	C	C	T	C	G	G	T	G	T	T	T	A		3.5268	0.635856	0.04815
		A	T	C	A	T	G	A	T	G	G	G	C	T	C	C	T	C	G	G	T	G	T	T	C	A		0.325362	0.601049	0.06609
																												%	correlation coefficient	p-value		number of depicted isomiRs/number of ubiquituos identifed isomiRs
hsa-miR-451a assay	A	A	A	C	C	G	T	T	A	C	C	A	T	T	A	C	T	G	A	G	T	T						0.0546472	-0.09	0.79		14/13
canonical sequence	A	A	A	C	C	G	T	T	A	C	C	A	T	T	A	C	T	G	A	G	T	T	T					0	-	-
	A	A	A	C	C	G	T	T	A	C	C	A	T	T	A	C	T	G	A									1.77157	0.858816	0.001461
	A	A	A	C	C	G	T	T	A	C	C	A	T	T	A	C	T	G	A	A								0.54283	0.812857	0.004253
	A	A	A	C	C	G	T	T	A	C	C	A	T	T	A	C	T	G	A	G								0.671555	0.721354	0.01854
	A	A	A	C	C	G	T	T	A	C	C	A	T	T	A	C	T	G	A	G	A							1.13606	0.749415	0.01259
	A	A	A	C	C	G	T	T	A	C	C	A	T	T	A	C	T	G	A	G	C	A						6.31192	0.931489	8.869e-05
	A	A	A	C	C	G	T	T	A	C	C	A	T	T	A	C	T	G	A	G	T	A						66.7794	0.912154	0.0002341
	A	A	A	C	C	G	A	T	A	C	C	A	T	T	A	C	T	G	A	G	T	A						0.974701	0.821708	0.003544
	A	A	A	C	C	G	T	T	A	C	C	A	T	T	A	C	T	G	A	G	G	A						1.25504	0.818359	0.003801
	A	A	A	C	C	G	T	T	A	C	C	A	T	T	A	C	T	G	A	G	A	A						0.650945	0.758993	0.01091
	A	A	A	C	C	G	T	T	A	C	C	A	T	T	A	C	T	G	A	G	T	T	A					6.49635	0.897756	0.0004219
	A	A	A	C	C	G	T	T	A	C	C	A	T	T	A	C	T	G	A	G	T	T	T	A				6.96379	0.65388	0.04029
	A	A	A	C	C	G	T	T	A	C	C	A	T	T	A	C	T	G	A	G	T	T	C	A				0.578232	0.641942	0.04539
																												%	correlation coefficient	p-value		number of depicted isomiRs/number of ubiquituos identifed isomiRs
hsa-miR-375-3p assay		T	T	T	G	T	T	C	G	T	T	C	G	G	C	T	C	G	C	G	T	G	A					26.3823	0.557077	0.1192		4/3
canonical sequence	T	T	T	T	G	T	T	C	G	T	T	C	G	G	C	T	C	G	C	G	T	G	A					0.49	-	-
		T	T	T	G	T	T	C	G	T	T	C	G	G	C	T	C	G	C	G	T	G	A	A				47.7348	0.641132	0.06277
		T	T	T	G	T	T	C	G	T	T	C	G	G	C	T	C	G	C	G	T	G	T	A				8.96958	0.635528	0.06585
																												%	correlation coefficient	p-value		number of depicted isomiRs/number of ubiquituos identifed isomiRs
hsa-miR-215-5p assay	A	T	G	A	C	C	T	A	T	G	A	A	T	T	G	A	C	A	G	A	C							0.0711846	-0.17	0.65		6/6
canonical sequence	A	T	G	A	C	C	T	A	T	G	A	A	T	T	G	A	C	A	G	A	C	A						17.0779	0.258061	0.4716
	A	T	G	A	C	C	T	A	T	G	A	A	T	T	G	A	C	A	G	A	A							6.99879	0.413467	0.2349
	A	T	G	A	C	C	T	A	T	G	A	A	T	T	G	A	C	A	G	A	C	A	A					60.1227	0.372731	0.2888
	A	T	G	A	C	C	T	A	T	G	A	A	T	T	G	A	C	A	G	A	C	T	A					2.00693	0.222465	0.5367
	A	T	G	A	C	C	T	A	T	G	A	A	T	T	G	A	C	A	G	A	C	A	T	A				2.55694	0.342396	0.3328
hsa-miR-708-5p assay (the cow samples)																												%	correlation coefficient	p-value		number of depicted isomiRs/number of ubiquituos identifed isomiRs
assay and canonical sequence	A	A	G	G	A	G	C	T	T	A	C	A	A	T	C	T	A	G	C	T	G	G	G					0.580682	0.89	0.000567		18/18
	A	A	G	G	A	G	C	T	T	A	C	A	A	T	C	T	A	G	C									39.4865	0.837385	0.002502
	A	G	G	G	A	G	C	T	T	A	C	A	A	T	C	T	A	G	C									0.189538	0.0886828	0.8075
	A	A	G	G	A	G	C	T	T	A	C	A	A	T	C	T	A	G	C	A								1.0063	0.646474	0.0434
	A	A	G	G	A	G	C	T	T	A	C	A	A	T	C	T	A	G	C	T	A							0.705489	0.660554	0.03761
	A	A	G	G	A	G	C	T	T	A	C	A	A	T	C	T	A	G	C	T	G	A						1.94557	0.920537	0.0001584
	A	A	G	G	A	G	C	T	T	A	C	A	A	T	C	T	A	G	C	T	A	A						0.178027	0.619747	0.05598
	A	A	G	G	A	G	C	T	T	A	C	A	A	T	C	T	A	G	C	T	G	T	A					0.652615	0.819914	0.00368
	A	A	G	G	A	G	C	T	T	A	C	A	A	T	C	T	A	G	C	T	G	A	A					2.61874	0.740035	0.0144
	A	A	G	G	A	G	C	T	T	A	C	A	A	T	C	T	A	G	C	T	G	G	G	A				29.2197	0.920481	0.0001588
	A	A	G	G	A	G	C	T	T	A	C	A	A	T	C	T	A	G	C	T	G	G	C	A				0.295886	0.893251	0.0004985
	A	A	G	G	A	G	C	T	T	A	C	A	A	T	C	T	A	G	C	T	G	G	T	A				1.21112	0.884109	0.0006847
	A	A	G	G	A	G	C	T	T	A	C	A	A	T	C	T	A	G	C	T	G	G	G	T	A			9.92812	0.940528	5.092e-05
	A	A	G	G	A	G	C	T	T	A	C	A	A	T	C	T	A	G	C	T	G	G	G	C	A			1.14414	0.931846	8.689e-05
	A	A	G	G	A	G	C	T	T	A	C	A	A	T	C	T	A	G	C	T	G	G	A	T	A			0.707077	0.874859	0.0009201
	A	A	G	G	A	G	C	T	T	A	C	A	A	T	C	T	A	G	C	T	G	G	A	A	A			0.297933	0.872733	0.0009816
	A	A	G	G	A	G	C	T	T	A	C	A	A	T	C	T	A	G	C	T	G	G	G	A	A			6.29592	0.87188	0.001007
	A	A	G	G	A	G	C	T	T	A	C	A	A	T	C	T	A	G	C	T	G	G	G	G	A			0.471815	0.735905	0.01525
hsa-miR-708-5p (the pig samples)																												%	correlation coefficient	p-value		number of depicted isomiRs/number of ubiquituos identifed isomiRs
assay and canonical sequence	A	A	G	G	A	G	C	T	T	A	C	A	A	T	C	T	A	G	C	T	G	G	G					0.690624	-0.11	0.75		2/24
	A	A	G	G	A	G	C	T	T	A	C	A	A	T	C	T	A	G	C	T	G	G	G	A				36.786	-0.361889	0.3042
hsa-miR-375-3p assay (the pig samples)																												%	correlation coefficient	p-value		number of depicted isomiRs/number of ubiquituos identifed isomiRs
assay and canonical sequence		T	T	T	G	T	T	C	G	T	T	C	G	G	C	T	C	G	C	G	T	G	A					18.7446	0.6	0.07		4/4
		T	T	T	G	T	T	C	G	T	T	C	G	G	C	T	C	G	C	G	T	A	A					4.40454	0.318119	0.4041
		T	T	T	G	T	T	C	G	T	T	C	G	G	C	T	C	G	C	G	T	G	T	A				8.10739	0.718706	0.02914
		T	T	T	G	T	T	C	G	T	T	C	G	G	C	T	C	G	C	G	T	G	A	A				53.1785	0.631917	0.04999
ssc-miR-381-3p assay (the pig samples)																												%	correlation coefficient	p-value		number of depicted isomiRs/number of ubiquituos identifed isomiRs
assay and canonical sequence		T	A	T	A	C	A	A	G	G	A	C	A	A	G	C	T	C	T	C	T	G	T					0.02	-0.349052	0.3229		11/171
		T	A	T	G	C	A	A	G	G	A	C	A	A	G	C	T	C	T	C	T	G						0.037351	0.607014	0.06275
		T	A	T	G	C	A	A	G	G	A	C	A	A	G	C	T	C	T	C	T	G	A					0.191958	0.622528	0.05457
		T	A	T	G	C	A	A	G	G	A	C	A	A	G	C	T	C	T	C	T	G	T	A				5.44597	0.598625	0.06748
	A	T	A	T	G	C	A	A	G	G	A	C	A	A	G	C	T	C	T	C	T	G	A					0.0449127	0.654435	0.04006
	A	T	A	T	A	C	A	A	G	G	A	C	A	T	G	C	T	C	T	C	T	G	T	A				0.00568608	0.735447	0.01535
	A	T	A	T	G	C	A	A	G	G	A	C	A	A	G	C	T	C	T	C	T	G	T	A				0.380561	0.614386	0.05877
	G	T	A	T	A	C	A	A	G	G	A	C	A	A	G	C	T	C	T	C	T	G	T	A				0.0421505	0.563993	0.08948
		T	A	T	A	C	A	A	G	G	A	C	A	A	G	C	T	T	T	C	T	G	T	A				0.0522531	0.708273	0.02189
		T	A	T	A	C	A	A	G	G	A	C	A	A	A	C	T	C	T	C	T	G	C	A				0.0105134	0.583326	0.0767
		T	A	T	A	C	A	A	G	G	A	C	A	A	G	C	T	C	T	C	T	G	T	A				55.13	0.182846	0.6131
